# Supplementary material for: Routine analysis of ascitic fluid for evidence of infection in children with chronic liver disease: Is it mandatory?
Source: PLoS One. 2018 Oct 5;13(10):e0203808. doi: 10.1371/journal.pone.0203808 (PMC6173381; doi:10.1371/journal.pone.0203808)
Supplement: S1 Table — (XLSX) [file pone.0203808.s001.xlsx]

## Sheet: Sheet1
serial no	Age/ year	Sex	Diagnosis	Antibiotics while tapping	Ascitic TLC	Ascitic neutrophils		Ascitic lymphocytes	Ascitic culture	Ascitic culture sensetivity	Ascitic protein	Ascitic albumin	Simult S. Albumin	serum / Ascitic alb.	SAAG	Ascitic glucose	Simult S. glucose	Ascitic/serum Glu	ascitic LDH (malignancy or perforation)	Simult S LDH	Ascitic / serum LDH	Ascitic bilirubin (biliary)		Ascitic creatinine (urinary)	Clinical presentation					Complete Blood Count													CRP	Coagulation profile				Liver function tests
							Ascitic cell count																		Fever	Worsening Ascites	Jaundice	Abdominal pain	Respiratory distress	Hb [gm/dL]	MCV [fl]	TLC [103/mm3]		PLT [103/mm3]	B	E	St	Seg	PMN		L	M		PT [sec]	PTT [sec]	PC[ %]	INR	ALT	AST
1	10	male	Cryptogenic Cirrhosis	no	8200	mainly polymorphs	6560		Klebsiella	cefazolin,cefaclor,cefoxitincefotaxime,ceftriaxone,imipenem,Meropnem,Gentamycin	1.4	0.9	2	2.22222	1.1	92	49	1.87755	50	900	0.0555556	6	33	0.3	no	yes	yes	yes	yes	7.6	94	4.1	4100	35	0	0	20	69	89	3649	13	2	24	40	61	18	4.5	95	160
2	0.166	female	Neimann Pick	no	5500	mainly polymorphs	4400		No Growth		1.2	0.9	2.6	2.88889	1.7	103	92	1.11957	95	393	0.24173	4	21.8	0.2	yes	yes	yes	yes	yes	10	81	3.2	3200	125	0	0	16	54	70	2240	33	1	12	16	43	62	1.7	95	160
8	0.58	male	Post kasai	no	40	mainly polymorphs	40		Pseudomonas	Amikacin, Tobramycin, Polymyxin	2.1	0.9	3	3.33333	2.1	103	90	1.14444	310	229	1.35371	5	17.5	0.2	no	yes	yes	no	yes	11	77	20.7	20700	185	0	0	5	30	35	7245	55	10	24	17	42	62	1.3	59	158
12	0.33	male	neglected EHBA + cirrhosis	no	1300	mainly polymorphs	1170		E.coli ESBL	cefoxitin, imipenem, meropenem,amikacin,ciprofloxacillin	1	0.5	3.3	6.6	2.8	123	90	1.36667	62	542	0.114391	3.8	14.6	0.2	no	yes	yes	no	yes	12.3	93	13.4	13400	231	0	0	0	33	33	4422	63	4	12	14.5	37	81	1.14	161	345
16	0.5	male	Post kasai	no	120		120	lymphocytes	MRSA	Vancomycin, Clindamycin, chloramphenicol	3	2	3.5	1.75	1.5	86	90	0.955556	214	310	0.690323	24.9	28	0.4	yes	no	yes	no	yes	11.8	72	12.7	12700	318	0	1	20	24	44	5588	50	5	48	13.7	30	92	1.05	224	440
17	1.166	male	Post kasai	no	300	mainly polymorphs	289		No Growth		1.3	0.6	2.4	4	1.8	75	80	0.9375	54	393	0.137405	0.4	14	0.2	no	yes	yes	no	yes	9.1	83	38	38000	151	0	1	16	55	71	26980	26	2	24	20	38	45	1.8	49	99
22	1.33	male	cholestasis with normal GGT	no	350	42 % polymorphs	300	lymphocytes 58%	No Growth		1	0.25	1.7	6.8	1.45	93	109	0.853211	54.1	310	0.174516	3	21	0.5	yes	no	yes	no	no	5.8	103	25.7	25700	69	0	0	6	60	66	16962	32	2	negative	33	48	23	3.3	97	109
30	3.5	female	liver cirrhosis	no	1600	80 % polymorphs	1280	lymphocytes 20%	No Growth		0.5	0.2	2.3	11.5	2.1	100	70	1.42857	104	364	0.285714	1.8	20.5	0.4	yes	no	yes	no	yes	12.3	93	13.4	13400	231	0	2	4	33	37	4958	57	4	24	14.5	37	81	1.14	161	345
31	0.83	male	Post kasai	no	830	68 % polymorphs	564	lymphocytes 82%	Enterococci	vancomycin, ampicillin, augmentin, unasyn, gentamycin	1	0.5	3.3	6.6	2.8	123	90	1.36667	62	243	0.255144	3.8	14.6	0.2	no	yes	yes	no	yes	11	77	20.7	20700	185	0	0	5	30	35	7245	55	10	24	17	42	62	1.3	59	158
32	0.9	male	Liver Cell failure	no	260	mainly polymorphs	258	lymphocytes 14 %	staph aureus	eropenem,amikacin	1.5	0.7	1.9	2.71429	1.2	109	64	1.70312	191	213	0.896714	4.2	24	0.2	no	yes	yes	no	yes	10.9	79	9.6	9600	87	0	2	2	50	52	4992	38	8	24	15.9	40.6	50.6	1.4	98	190
33	0.41	male	Post kasai	no	410	95 % polymorphs	389	lymphocytes 95 %	No Growth		2.3	1	2.5	2.5	1.5	119	107	1.11215	87	321	0.271028	4	8.7	0.2	yes	no	yes	no	no	6.4	81	15	15000	181	0	0	14	27	41	6150	35	4	24	13	25	100	1	31	63
34	0.083	male	EHBA	no	1930	350 polymorphs	350	1590 lymphocytes	streptococci viridans	Vancomycin, gentamicin, clindamycin	4.3	1.6	3.3	2.0625	1.7	120	92	1.30435	264	243	1.08642	18	19	0.7	yes	yes	yes	yes	yes	9	79	5.57	5570	138	0	1	3	34	37	2060.9	59	3	negative	16.9	35	62	1.3	78	55
36	0.91	male	liver cirrhosis	no	650	45 % polymorphs	292	lymphocytes 60 %	No Growth		1.6	0.7	3.4	4.85714	2.7	93	78	1.19231	191	393	0.486005	1.3	3.2	0.3	yes	yes	no	no	no	12.3	73	14.4	14400	124	0	0	6	34	40	5760	54	6	negative	13.7	34	71	1.2	28	81
38	0.66	female	cholestasis	no	200	5 % polymorphs	200	lymphocytes 95 %	MRSA	Vancomycin, Clindamycin, chloramphenicol	1.1	0.6	2.8	4.66667	2.2	95	80	1.1875	106	608	0.174342	1.5	5.8	0.2	no	yes	yes	no	yes	11.8	72	10.7	10700	318	0	1	2	24	26	2782	67	6	24	13.7	30	92	1.05	224	440
41	0.41	female	Post kasai	no	360	mainly polymorphs	324		E.coli ESBL	Imipenam, meropenem, amikan, ciprofloxacin.	1.9	1.2	2.5	2.08333	1.3	102	80	1.275	407	364	1.11813	7.8	15.3	0.5	yes	yes	yes	no	yes	9.7	83	12.3	12300	151	0	1	6	69	75	9225	12	12	8.4	16	26	67	1.3	59	107
48	3	male	Post kasai	no	290	mainly polymorphs	261	lymphocytes 20%	No Growth		1	1.2	3.2	2.66667	2	103	88	1.17045	64	80	0.8	0.1	3	0.1	no	yes	yes	no	yes	8..8	80	5.7	5700	137	0	2	12	50	62	3534	32	4	24	17.5	38	59	1.44	49	75
52	1.66	female	Post kasai	no	15	mainly polymorphs	15		actinobacter	gentamicin, ciprofloxacin, amikain, emipenem	2.3	1	3.3	3.3	2.3	132	77	1.71429	170	557	0.305206	1.7	7.6	0.5	yes	yes	yes	no	yes	9.8	82	8.5	8500	299	0	0	6	50	56	4760	40	4	28	16	26	67	1.3	43	124
58	3.5	male	Post kasai	no	480	90 % polymorphs	432	lymphocytes 10%	No Growth		0.4	0.2	3.3	16.5	3.1	101	106	0.95283	66	506	0.130435	0.3	2.2	0.2	yes	yes	no	no	yes	8.1	81	3.3	3300	121	0	2	8	48	56	1848	37	5	24	18	37	55	1.45	31	55
65	1	male	liver cirrhosis	no	800	40 % polymorphs	320	lymphocytes 60 %	No Growth		1.6	1.1	3	2.72727	1.9	90	84	1.07143	257	287	0.89547	1.3	3.2	0.3	no	yes	no	no	yes	8.4	81	11.9	11900	150	0	0	1	58	59	7021	34	7	6	12	35	81	1	66	161
66	2.16	female	Post kasai	no	20	4 % polymorphs	20	lymphocytes 96 %	Klebsiella	ciprofloxacin, levofloxacin	1	0.4	2.5	6.25	2.1	100	90	1.11111	53	96	0.552083	1.5	9.4	0.2	yes	yes	yes	yes	yes	7.4	88	7.4	7400	230	0	4	6	47	53	3922	35	8	96	16.9	33	63	1.38	91	11
42	10	female	Autoimmune hepatitis	no	500	70 % polymorphs	350	lymphocytes 30 %	No Growth		1.3	1	2	2	1	90	78	1.15385	89	87	1.02299	2.3	17	0.3	no	yes	yes	no	yes	12.9	79	6.7	6700	153	0	1	4	37	41	2747	48	10	negative	15.8	41	71	1.6	86	84
4	6	female	Cryptogenic Cirrhosis	no	1380	mixed cellularity lymphocytes and polymorph	690		No Growth		1.7	0.5	2.3	4.6	1.8		213	0	210	613	0.342577	4	13.8	0.3	no	yes	yes	yes	yes	9	79	5.57	5570	138	0	1	3	34	37	2060.9	59	3	negative	16.9	35	62	1.3	232	306
serial no	Age/ year	Sex	Diagnosis	Antibiotics while tapping	Ascitic TLC	Ascitic neutrophils		Ascitic lymphocytes	Ascitic culture	Ascitic culture sensetivity	Ascitic protein	Ascitic albumin	Simult S. Albumin	serum / Asciticalb.			Ascitic glucose	Simult S. glucose	Ascitic/serum Glu	ascitic LDH (malignancy or perforation)	Simult S LDH	Ascitic / serum LDH	Ascitic bilirubin (biliary)	S total bilirubin	Ascitic creatinine (urinary)	Clinical presentation					Complete Blood Count													CRP	Coagulation profile				Liver function tests
							Ascitic cell count								SAAG											Fever	Worsening Ascites	Jaundice	Abdominal pain	Respiratory distress	Hb [gm/dL]	MCV [fl]	TLC [103/mm3]		PLT [103/mm3]	B	E	St	Seg	PMN		L	M		PT [sec]	PTT [sec]	PC[ %]	INR	ALT
3	0.25	male	Cholestasis and Ascites	no	50	mainly polymorphs	50		No Growth		2.5	2	3.18	1.59	1.18	1.18	98	60	1.63333	371	861	0.430894	3.5	2.7	0.6	no	yes	yes	no	yes	9.6	73	10.9	10900	289	1	1	5	30	35	3815	49	14	negative	15.6	39.4	70	1.26	41
57	7	female	VOD	no	5		5		No Growth		2	0.5	1.6	3.2	1.1	1.1	109	64	1.70312	107	347	0.308357	0.3	1.6		no	yes	no	no	yes	9.9	60	18.8	18800	327	0	0	4	38	42	7896	54	6	6	17.5	32	60	1.38	21
6	2.5	male	Congenital hepatic fibrosis	no	50		10	mainly lymphocytes	No Growth		1	0.3	2.5	8.33333	2.2	2.2	98	70	1.4	60	940	0.0638298	4	12	0.2	no	yes	yes	no	yes	8.2	90	7.6	7600	58	1	0	5	30	35	2660	58	6	negative	18	41	44	1.6	47
10	2	female	Tyrosinemia	no	0		0	mainly lymphocytes	No Growth		0.8	0.7	2.5	3.57143	1.8	1.8	100	70	1.42857	133	623	0.213483	0.7	4.8	0.2	no	yes	yes	no	yes	8.7	74	9.3	9300	189	0	0	1	31	32	2976	64	4	negative	16	30	62	1.36	41
18	0.25	female	cholestasis with Liver Cell failure	no	0		0		No Growth		1	1	2.5	2.5	1.5	1.5	95	68	1.39706	63	437	0.144165	7.3	24	0.4	no	yes	yes	no	yes	8.7	74	9.3	9300	189	0	0	1	31	32	2976	64	4	negative	16	30	62	1.36	41
23	7	female	VOD	no	10	mainly polymorphs	10		No Growth		1.2	0.4	3.4	8.5	3	3	93	135	0.688889	340	60	5.66667	0.2	1.6	0.5	no	yes	no	no	yes	10	80	3.3	3300	128	0	2	3	42	45	1485	48	5	negative	18	37	55	1.45	38
24	0.9	female	Post kasai	no	87	35 % polymorphs	30	lymphocytes 65 %	No Growth		3	1.5	3.1	2.06667	1.6	1.6	83	80	1.0375	114	262	0.435115	9.3	15.4	0.3	no	yes	yes	no	yes	10.3	74	12.8	12800	454	0	0	2	32	34	4352	51	15	negative	14.5	25	66.7	1.36	50
n	1	female	Post kasai	no	20	10 % polymorphs	2	lymphocytes 90%	No Growth		0.3	0.2	3.4	17	3.2	3.2	113	130	0.869231	63	291	0.216495	0.2	3.8	0.2	no	yes	yes	no	yes	6.9	63	8.4	8400	239	1	1	2	33	35	2940	60	3	negative	16.9	31.5	62	1.38	29
27	0.66	female	Post kasai	no	0		0		No Growth		2.3	1.4	3.4	2.42857	2	2	76	64	1.1875	114	321	0.35514	6.5	12.2	0.5	no	yes	yes	no	yes	8.7	74	9.3	9300	189	1	2	1	32	33	3069	59	5	negative	16	30	62	1.36	41
28	1.08	female	Post kasai	no	27	10 % polymorphs	3	lymphocytes 90%	No Growth		0.6	0.2	3.3	16.5	3.1	3.1	100	83	1.20482	152	376	0.404255	0.5	3.8	0.5	no	no	yes	no	yes	6.7	63	8.4	8400	239	1	1	2	36	38	3192	58	2	negative	16.9	31.5	62	1.38	29
37	1	male	liver cirrhosis	no	5		5		No Growth		1.6	0.7	3.4	4.85714	2.7	2.7	93	78	1.19231	123	425	0.289412	1.3	3.2	0.3	no	yes	no	no	yes	12.5	70	8.5	8500	184	0	2	1	35	36	3060	58	4	negative	12.9	26	78	1.1	42
39	8	male	VOD	no	100	50 % polymorphs	50	lymphocytes 50 %	No Growth		1.5	0.95	2.4	2.52632	1.45	1.45	146	113	1.29204	98.9	353	0.28017	0.56	4.2	0.3	no	yes	yes	no	yes	12.7	83	8.4	8400	383	1	2	2	52	54	4536	40	3	negative	15	35	70	1	596
40	0.91	female	EHBA + cirrhosis	no	32	5 % polymorphs	2	lymphocytes 95 %	No Growth		1.3	0.6	2.7	4.5	2.1	2.1	100	98	1.02041	62	233	0.266094	3.6	16	0.2	no	yes	yes	no	yes	9.4	88	22	22000	255	0	0	5	26	31	6820	48	10	negative	13.7	26	92	1	53
54	2.6	male	budd chaiari	no	30	70 % polymorphs	21	lymphocytes 30 %	No Growth		2	0.72	2.7	3.75	1.98	1.98	104	89	1.16854	204	590	0.345763	1.12	4	0.3	yes	yes	no	no	yes	8.6	69	14	14000	345	0	0	2	34	36	5040	54	10	12	16	28	62	1.36	211
43	1	male	cholestasis and LCF	no	37	14 % polymorphs	5	lymphocytes 76 %	No Growth		1.5	0.7	2.8	4	2.1	2.1	109	86	1.26744	191	321	0.595016	4.2	32	0.2	no	yes	yes	no	yes	10.2	78	8.4	8400	153	0	1	3	37	40	3360	52	7	negative	20	50	43	2.3	45
46	3	male	Post kasai	no	10		10	lymphocytes	No Growth		0.7	0.3	3.9	13	3.6	3.6	94	78	1.20513	64	80	0.8	0.4	1.3	0.2	no	yes	no	no	yes	8.8	80	5.7	5700	137	0	2	6	40	46	2622	42	4	negative	17.5	38	59	1.44	49
49	5	female	PFIC I, II	no	32	5 % polymorphs	2	lymphocytes 95 %	No Growth		2.6	1.2	2.7	2.25	1.5	1.5	126	94	1.34043	214	600	0.356667	1.1	3.6	0.3	no	yes	yes	no	yes	9	80	9.4	9400	433	0	2	1	35	36	3384	56	6	negative	15.3	28.5	74	1.2	71
50	2.5	male	budd chaiari	no	110	35 % polymorphs	39	lymphocytes 65 %	No Growth		2.5	2	3.4	1.7	1.4	1.4	90	73	1.23288	140	655	0.21374	0.3	0.4	0.3	no	yes	no	no	yes	10.6	62	6	6000	504	0	7	3	35	38	2280	49	6	negative	20	23	48	1.7	211
51	10	male	Cryptogenic Cirrhosis	no	240	30 % polymorphs	72	lymphocytes 70 %	No Growth		0.8	0.17	1.3	7.64706	1.13	1.13	116	80	1.45	50	233	0.214592	1.1	10	0.2	no	yes	yes	no	yes	9.6	82	4	4000	49	0	2	3	35	38	1520	55	5	negative	18	23	55	1.5	130
53	7	female	VOD	no	10	mainly polymorphs	10		No Growth		1.2	0.4	3.4	8.5	3	3	93	135	0.688889	340	60	5.66667	0.2	1.6	0.5	no	yes	no	no	yes	10	80	3.3	3300	128	0	2	3	42	45	1485	48	5	negative	18	37	55	1.45	38
55	13	female	budd chaiari and SLE	no	30	70 % polymorphs	21	lymphocytes 30 %	No Growth		1.1	0.25	2.5	10	2.25	2.25	115	90	1.27778	57	400	0.1425	0.13	1.2	0.3	no	yes	yes	no	yes	11	82	5.5	5500	213	0	2	9	48	57	3135	42	7	negative	16	20	68	1.28	26
56	3.6	male	Post kasai	no	190	10 % polymorphs	19	lymphocytes 90 %	No Growth		0.6	0.3	3.4	11.3333	3.1	3.1	103	80	1.2875	65	29	2.24138	0.2	6.5	0.2	no	yes	yes	no	yes	10	80	4.5	4500	128	0	2	3	42	45	2025	48	5	negative	18	37	55	1.45	38
62	17	male	Wilson disease	no	70	80 % polymorphs	56	lymphocytes 20%	No Growth		0.2	0.1	1.2	12	1.1	1.1	114	98	1.16327	46	504	0.0912698	0.1	0.5	0.6	no	yes	no	no	yes	11.3	81.4	7.2	7200	152	0	2	2	53	55	3960	40	3	negative	15.3	28.5	74	1.2	22
64	1	male	liver cirrhosis	no	220	20 % polymorphs	44	lymphocytes 80 %	No Growth		1.3	1.1	3.4	3.09091	2.3	2.3	105	84	1.25	76	287	0.264808	1.3	3.2	0.3	no	yes	no	no	yes	11.6	74	9.3	9300	101	0	2	2	27	29	2697	57	12	negative	12.9	26	78	1.1	21
5	0.5	female	Tyrosinemia	no	90		10	mainly lymphocytes	No Growth		0.3	0.2	2.8	14	2.6	2.6	71	88	0.806818	136	845	0.160947	3	6.4	0.3	no	yes	yes	no	yes	7.6	73	12.9	12900	289	1	1	6	40	46	5934	38	14	24	15.6	39.4	70	1.26	41
7	0.5	female	Post kasai	no	80		20	mainly lymphocytes	No Growth		1.8	0.7	2.1	3	1.4	1.4	86	90	0.955556	235	944	0.248941	5	15.4	0.3	no	yes	yes	no	yes	9.1	83	38	38000	151	0	1	6	55	61	23180	36	2	positive	20	38	45	1.8	49
35	0.83	male	Post kasai	no	150	26 % polymorphs	39	lymphocytes 64 %	No growth		1	0.5	3.3	6.6	2.8	2.8	123	90	1.36667	62	321	0.193146	3.8	14.6	0.2	no	yes	yes	no	no	10.3	74	12.8	12800	454	0	0	2	34	36	4608	50	15	6	14.5	25	66.7	1.36	50
9	3	male	Neimann Pick	no	30	mainly polymorphs	30		No Growth		0.5	0.2	2.6	13	2.4	2.4	107	47	2.2766	79	879	0.0898749	1.2	11.7	0.3	yes	yes	yes	no	yes	7.2	90	7.6	7600	47	1	0	5	38	43	3268	50	6	positive	20	44	37	1.8	47
11	0.58	female	Tyrosinemia	no	25		5	mainly lymphocytes	No Growth		1.6	0.7	2.5	3.57143	1.8	1.8	79	70	1.12857	70	393	0.178117	2	11.4	0.3	no	yes	yes	no	yes	7.6	73	12.9	12900	289	1	1	5	40	45	5805	39	14	12	15.6	39.4	70	1.26	41
13	10	female	PFIC III	no	100	5 % polymorphs	5	lymphocytes 95%	No Growth		1.3	0.7	2.6	3.71429	1.9	1.9	114	90	1.26667	33	890	0.0370787	1.5	14.7	0.3	yes	yes	yes	no	yes	10.2	92	6	6000	82	0	0	5	68	73	4380	25	2	12	35	50	21	3.6	116
14	8	male	Wilson disease	no	60		10	mainly lymphocytes	No Growth		0.7	0.5	2	4	1.5	1.5	184	70	2.62857	151	334	0.452096	3.1	17	0.4	no	yes	yes	no	yes	10.3	74	12.8	12800	454	0	0	2	48	50	6400	36	15	6	17	45	60	1.2	50
15	0.125	male	Cholestasis e normal GGT	no	20		10	lymphocytes	No Growth		1.2	0.7	2.4	3.42857	1.7	1.7	100	90	1.11111	153	669	0.2287	2.6	8.3	0.1	no	no	yes	no	no	7	88	15.1	15100	264	0	1	8	23	31	4681	64	4	negative	22.6		45	1.9	57
19	0.5	male	PFIC I or II	no	40		5	lymphocytes	No Growth		0.7	0.7	2.9	4.14286	2.2	2.2	132	77	1.71429	95	506	0.187747	6.6	37	0.5	no	yes	yes	no	yes	8.6	73	16	16000	303	0	3	6	51	57	9120	28	2	positive	18	40	55	1.5	318
20	0.58	male	cholestasis	no	0		0		No Growth		1.3	0.68	2.5	3.67647	1.82	1.82	121	80	1.5125	65	386	0.168394	4.95	19.5	0.3	no	yes	yes	no	yes	6.3	75	18	18000	228	0	0	5	50	55	9900	44	2	negative	14.9	40	56.7	1.3	98
25	0.66	female	Post kasai	no	125	10 % polymorphs	13	lymphocytes 90%	No Growth		2.3	1	3.3	3.3	2.3	2.3	81	54	1.5	164	957	0.171369	1.8	12.2	0.5	no	yes	yes	no	yes	10.3	74	12.8	12800	454	0	0	2	38	40	5120	46	15	6	14.5	25	66.7	1.36	50
29	0.9	female	Post kasai	no	87	35 % polymorphs	30	lymphocytes 65 %	No Growth		3	1.5	3.1	2.06667	1.6	1.6	83	80	1.0375	114	262	0.435115	9.3	15.4	0.3	no	yes	yes	no	yes	10.3	74	12.8	12800	454	0	0	2	38	40	5120	46	15	6	14.5	25	66.7	1.36	50
44	0.41	male	Post kasai	no	180	45 % polymorphs	81	lymphocytes 55 %	No Growth		4.3	1.8	2.9	1.61111	1.1	1.1	131	90	1.45556	178	321	0.554517	0.9	2.5	0.3	yes	yes	yes	no	yes	6	81	9.2	9200	132	1	1	6	50	56	5152	34	8	24	15.9	40	68	1.3	26
45	0.33	female	cholestasis	no	30		10	mainly lymphocytes	No Growth		1.1	0.4	2.4	6	2	2	125	90	1.38889	82	229	0.358079	3.7	29	0.3	yes	yes	yes	no	yes	10.7	81	12.2	12200	113	0	0	0	30	30	3660	50	20	15.8	17.7	41	59	1.46	96
47	1	female	Post kasai	no	160	46 % polymorphs	80	lymphocytes 54%	No Growth		2.3	1	3.3	3.3	2.3	2.3	114	98	1.16327	170	557	0.305206	1.7	12.2	0.5	yes	yes	yes	no	yes	8.1	83	6.8	6800	245	2	4	5	55	60	4080	44	0	48	17	38	62	1.4	54
59	2.5	male	budd chaiari	no	40	9 % polymorphs	4	lymphocytes 91 %	No Growth		2.5	2	3.4	1.7	1.4	1.4	90	73	1.23288	140	655	0.21374	0.3	0.4	0.3	yes	yes	no	no	yes	8.2	68	13	13000	340	0	0	2	44	46	5980	49	5	12	16	28	62	1.36	211
60	0.5	female	Tyrosinemia	no	220	90 % polymorphs	198	lymphocytes 10%	No Growth		1.5	0.7	2.5	3.57143	1.8	1.8	79	70	1.12857	70	393	0.178117	2	11.4	0.2	yes	yes	yes	no	yes	7.2	78	12.5	12500	61	0	0	6	55	61	7625	38	0	24	15.6	39.4	70	1.26	41
61	3	male	Neimann Pick	no	70	90 % polymorphs	63	lymphocytes 10%	No Growth		0.5	0.2	2.6	13	2.4	2.4	107	47	2.2766	79	879	0.0898749	1.2	11.7	0.3	yes	yes	yes	no	yes	8.2	90	7.6	7600	47	1	0	5	58	63	4788	30	6	positive	20	44	37	1.8	47
63	3	male	Post kasai	no	10		5	lymphocytes	No Growth		0.7	0.3	3.9	13	3.6	3.6	94	78	1.20513	64	80	0.8	0.4	1.3	0.2	no	yes	no	no	yes	8.8	80	15.7	15700	137	0	2	6	45	51	8007	37	4	6	17.5	38	59	1.44	49
21	0.25	female	cholestasis with Liver Cell failure	no	0		0		No Growth		1	1	2.5	2.5	1.5	1.5	95	68	1.39706	63	437	0.144165	7.3	24	0.4	no	yes	yes	no	yes	8.7	74	9.3	9300	189	0	0	1	39	40	3720	56	4	negative	16	30	62	1.36	41
[truncated: 12 more columns]
